# Supplementary material for: Development of a Simplified Portion Size Selection Task
Source: Foods. 2021 May 18;10(5):1121. doi: 10.3390/foods10051121 (PMC8158092; doi:10.3390/foods10051121)
Supplement: Supplementary file 1 [file foods-10-01121-s001.zip]

Archive with 1 entries (1 files):
- foods-1195463-supplementary.pdf
